# Supplementary material for: Temporal genomics reveal rapid adaptation to pesticide exposure in Eastern honeybees
Source: Natl Sci Rev. 2025 Oct 15;13(12):nwaf438. doi: 10.1093/nsr/nwaf438 (PMC13317446; doi:10.1093/nsr/nwaf438)
Supplement: nwaf438_Supplemental_Files [file nwaf438_supplemental_files.zip]

Archive with 2 entries (2 files):
- NSR supplementary data_1012.docx
- supplementary tables 20251001.xlsx
