# Supplementary material for: Temporal genomics reveal rapid adaptation to pesticide exposure in Eastern honeybees
Source: Natl Sci Rev. 2025 Oct 15;13(12):nwaf438. doi: 10.1093/nsr/nwaf438 (PMC13317446; doi:10.1093/nsr/nwaf438)
Supplement: nwaf438_Supplemental_Files [file nwaf438_supplemental_files.zip › supplementary tables 20251001.xlsx]

## Sheet: Table S1
Table S1. Details of Historical Samples Used in This Study
Sample ID	Country	Province/City	Collection time	Removed	# raw reads	Clonality	Depth coverage (median)	Endogenous rate
BEE01	China	Yunnan	1906		128967106	0.4723	10.6489	0.630038
BEE02	China	Yunnan	1911		93107711	0.341	7.88947	0.538482
BEE03	China	Tibet	1877		92049809	0.3754	9.71404	0.662091
BEE06	China	Guizhou	1915		56981618	0.4375	3.9045	0.530725
BEE08	China	Sichuan/Muping	1870		133510843	0.627	3.9679	0.341974
BEE09	China	Beijing	1865		87830903	0.5142	5.43763	0.542816
BEE10	China	Beijing	1865		121301419	0.3578	9.63423	0.541518
BEE11	China	Beijing	1880-63(?)		94577086	0.4164	7.04003	0.440493
BEE12	China	Jiangsu/Yangzhou	1898		34524956	0.5207	1.9674	0.454283
BEE13	China	Shanghai	1902		195270616	0.187	23.8768	0.488437
BEE14	China	Inner Mongolie	1903		109253495	0.1759	16.7061	0.573636
BEE15	China	Inner Mongolie	1903		154307085	0.1545	21.6553	0.527078
BEE16	China	Inner Mongolie	1903		100027432	0.3387	10.2277	0.469685
BEE17	China	Sichuan/Kangding	1902		315058226	0.1711	45.3389	0.623036
BEE19	China	Sichuan/Kangding	1902		224525465	0.1851	30.6632	0.549599
BEE21	China	Sichuan/Kangding	1902		153696667	0.2493	15.0131	0.424053
BEE34	China	Sichuan/Kangding	1902	R	200794880	0.1934	29.1557	0.592783
BEE30	China	Sichuan/Kangding	1902	R	255302441	0.1983	36.4951	0.717567
BEE36	China	Jiangxi	1873		176701954	0.23	17.2259	0.366625
BEE38	China	Sichuan/Kangding	1902	R	71921060	0.128	10.5874	0.625869
BEE40	Japan	NA	1906		95829361	0.1258	14.8467	0.619161
BEE41	Japan	NA	1906		102946456	0.1741	14.4092	0.567416
BEE43	Japan	NA	1906		84563224	0.1621	12.0195	0.646122
BEE46	Vietnam	NA	1919		103647725	0.0929	14.4177	0.601365
BEE47	Vietnam	NA	1919		212792353	0.1914	22.854	0.470668
BEE48	Vietnam	Ha Noi	1908		82280526	0.103	13.0745	0.711396
BEE51	Vietnam	Ha Noi	1908	R	99955456	0.1009	14.8931	0.680199
BEE52	Nepal	NA	1962		114255864	0.1189	19.833	0.755455
BEE53	Nepal	NA	1962		123532762	0.1054	24.5892	0.806003
BEE54	Indian	NA	1908		141226857	0.3043	14.3712	0.427531
BEE55	Bhoutan	NA	1900		139389857	0.1291	18.4143	0.584266
BEE56	China	Jiangsu/Yangzhou	1898		73035625	0.1584	9.20613	0.466625
BEE58	China	Jiangxi	1873		169612868	0.1707	29.9437	0.752996
BEE59	China	Jiangxi	1873		39518925	0.2738	2.97404	0.264747
BEE60	China	Sichuan	1873		36663431	0.3753	2.86217	0.356896
BEE61	Japan	NA	1867		65314898	0.1736	9.6748	0.631299
BEE62	Japan	NA	1867		72347231	0.1479	10.6386	0.560831
BEE63	China	Guizhou	1915		79813341	0.1994	9.80576	0.49194
BEE64	China	Guizhou	1915		66366247	0.3408	6.1566	0.542332
BEE65	China	Guizhou	1915	R	11063853	0.3306	0.909833	0.427064
BEE67	China	Guizhou	1915		75747657	0.1438	11.4057	0.654329
BEE73	Vietnam	Ha Noi	1908		92839876	0.1241	12.88	0.604812
BEE74	Vietnam	Ha Noi	1908		103328725	0.1238	15.0418	0.667458
BEE79	Vietnam	Ha Noi	1908	R	71300031	0.1076	11.7859	0.68936
BEE84	China	Jiangxi	1875		37935598	0.2076	3.25673	0.193971
BEE86	Indonesia	NA	1886		62857167	0.3287	6.30574	0.554795

## Sheet: Table S2
Table S2. Details of Modern Samples Used in This Study
Sample_ID	Country	State/Province	City/County	Group	Group_short	Subspecies	Latitude	Longitude	Altitude	Collection time	Removed
B021	China	Guangdong	Guangzhou	Central	CT	Apis cerana cerana	23.9516	113.917	559	2007-08-12
B023	China	Guangdong	Guangzhou	Central	CT	Apis cerana cerana	23.9516	113.917	559	2007-08-12
B022	China	Guangdong	Guangzhou	Central	CT	Apis cerana cerana	23.9516	113.917	559	2007-08-12
B020	China	Guangdong	Guangzhou	Central	CT	Apis cerana cerana	23.9516	113.917	559	2007-08-12
B086	China	Jiangxi	Gaoan	Central	CT	Apis cerana cerana	28.3403	115.019	53	2007-06-23
B085	China	Jiangxi	Gaoan	Central	CT	Apis cerana cerana	28.3403	115.019	53	2007-06-23
B083	China	Jiangxi	Gaoan	Central	CT	Apis cerana cerana	28.3403	115.019	53	2007-06-23	R
B084	China	Jiangxi	Gaoan	Central	CT	Apis cerana cerana	28.3403	115.019	53	2007-06-23
B087	China	Jiangxi	Gaoan	Central	CT	Apis cerana cerana	28.3403	115.019	53	2007-06-23
B089	China	Jiangxi	Nanchang	Central	CT	Apis cerana cerana	28.6895	115.865	25	2007-05-22
B090	China	Jiangxi	Nanchang	Central	CT	Apis cerana cerana	28.6895	115.865	25	2007-05-22
B342	China	Yunnan	Baoshan	Central	CT	Apis cerana cerana	25.0467	98.5126	1700	2007-10-27
B343	China	Yunnan	Baoshan	Central	CT	Apis cerana cerana	25.0467	98.5126	1700	2007-10-27
B344	China	Yunnan	Baoshan	Central	CT	Apis cerana cerana	25.0467	98.5126	1700	2007-10-27
B345	China	Yunnan	Baoshan	Central	CT	Apis cerana cerana	25.0467	98.5126	1700	2007-10-27
B320	China	Yunnan	Lushui	Central	CT	Apis cerana cerana	26.0288	98.7164	1060	2007-06-21
B321	China	Yunnan	Lushui	Central	CT	Apis cerana cerana	26.0288	98.7164	1060	2007-06-21
B322	China	Yunnan	Lushui	Central	CT	Apis cerana cerana	26.0288	98.7164	1060	2007-06-21
B329	China	Yunnan	Puer	Central	CT	Apis cerana cerana	24.768	100.689	2100	2007-10-27
B330	China	Yunnan	Puer	Central	CT	Apis cerana cerana	24.768	100.689	2100	2007-10-27
B331	China	Yunnan	Puer	Central	CT	Apis cerana cerana	24.768	100.689	2100	2007-10-27
B332	China	Yunnan	Puer	Central	CT	Apis cerana cerana	24.768	100.689	2100	2007-10-27
B333	China	Yunnan	Puer	Central	CT	Apis cerana cerana	24.768	100.689	2100	2007-10-27
B336	China	Yunnan	Dali	Central	CT	Apis cerana cerana	24.8566	100.378	2525	2007-09-10
B337	China	Yunnan	Dali	Central	CT	Apis cerana cerana	24.8566	100.378	2525	2007-09-10
B338	China	Yunnan	Dali	Central	CT	Apis cerana cerana	24.8566	100.378	2525	2007-09-10
B339	China	Yunnan	Dali	Central	CT	Apis cerana cerana	24.8566	100.378	2525	2007-09-10
B340	China	Yunnan	Dali	Central	CT	Apis cerana cerana	24.8566	100.378	2525	2007-09-10
B291	China	Tibet	Bomi	Bomi	BM	Apis cerana skorikovi	30.0199	95.287	2382	2017-06-23
B217	China	Shanxi	Jincheng	Central	CT	Apis cerana cerana	35.5121	112.183	938	2017-07-09
B186	China	Qinghai	Xunhua	Qinghai	QH	Apis cerana guidensis	35.7664	102.559	2080	2017-07-01
B184	China	Qinghai	Xunhua	Qinghai	QH	Apis cerana guidensis	35.7664	102.559	2080	2017-06-30
B206	China	Shaanxi	Yanan	Central	CT	Apis cerana cerana	36.9217	109.935	920	2017-07-06
B183	China	Qinghai	Xunhua	Qinghai	QH	Apis cerana guidensis	35.7664	102.559	2080	2017-06-30
B053	China	Hainan	Sanya	Hainan	HN	Apis cerana hainana	18.4067	109.404	207	2015-04-12
B185	China	Qinghai	Xunhua	Qinghai	QH	Apis cerana guidensis	35.7664	102.559	2080	2017-07-01
B207	China	Shaanxi	Yanan	Central	CT	Apis cerana cerana	36.9217	109.935	920	2017-07-06
B208	China	Shaanxi	Yanan	Central	CT	Apis cerana cerana	36.9217	109.935	920	2017-07-06
B209	China	Shaanxi	Yanan	Central	CT	Apis cerana cerana	36.9217	109.935	920	2017-07-06
B032	China	Guangxi	Fangchenggang	Central	CT	Apis cerana cerana	22.0489	107.631	300	2004-09-01
B064	China	Hainan	Wenchang	Hainan	HN	Apis cerana hainana	19.3084	110.086	20	2004-10-01
B063	China	Hainan	Wenchang	Hainan	HN	Apis cerana hainana	19.3084	110.086	99	2004-10-01
B045	China	Hainan	Haiko	Hainan	HN	Apis cerana hainana	20.001	110.219	39	2004-10-01
B046	China	Hainan	Haiko	Hainan	HN	Apis cerana hainana	20.001	110.219	39	2004-10-01
B065	China	Hainan	Wenchang	Hainan	HN	Apis cerana hainana	19.3084	110.086	17	2004-10-01
B292	China	Tibet	Bomi	Bomi	BM	Apis cerana skorikovi	30.0199	95.287	2382	2017-06-23
B293	China	Tibet	Bomi	Bomi	BM	Apis cerana skorikovi	30.0199	95.287	2382	2017-06-23
B294	China	Tibet	Bomi	Bomi	BM	Apis cerana skorikovi	30.0199	95.287	2382	2017-06-23
B295	China	Tibet	Bomi	Bomi	BM	Apis cerana skorikovi	30.0199	95.287	2382	2017-06-23
B007	China	Gansu	Longnan	Central	CT	Apis cerana cerana	33.6043	106.233	1269	2017-07-04
B008	China	Gansu	Longnan	Central	CT	Apis cerana cerana	33.6043	106.233	1269	2017-07-04
B009	China	Gansu	Longnan	Central	CT	Apis cerana cerana	33.6043	106.233	1269	2017-07-04	R
B010	China	Gansu	Longnan	Central	CT	Apis cerana cerana	33.6043	106.233	1269	2017-07-04
B011	China	Gansu	Longnan	Central	CT	Apis cerana cerana	33.6043	106.233	1269	2017-07-04
B066	China	Hebei	Shijiazhuang	Central	CT	Apis cerana cerana	37.5233	114.094	707	2017-07-10
B067	China	Hebei	Shijiazhuang	Central	CT	Apis cerana cerana	37.5233	114.094	707	2017-07-10
B068	China	Hebei	Shijiazhuang	Central	CT	Apis cerana cerana	37.5233	114.094	707	2017-07-10
B069	China	Hebei	Shijiazhuang	Central	CT	Apis cerana cerana	37.5233	114.094	707	2017-07-10
B070	China	Hebei	Shijiazhuang	Central	CT	Apis cerana cerana	37.5233	114.094	707	2017-07-10
B218	China	Shanxi	Jincheng	Central	CT	Apis cerana cerana	35.5121	112.183	938	2017-07-09
B219	China	Shanxi	Jincheng	Central	CT	Apis cerana cerana	35.5121	112.183	938	2017-07-09
B161	China	Ningxia	Guyuan	Central	CT	Apis cerana cerana	35.6725	106.325	1816	2014-06-01
B072	China	Henan	Dengfeng	Central	CT	Apis cerana cerana	34.4936	112.979	45	2015-05-17
B076	China	Henan	Xinxiang	Central	CT	Apis cerana cerana	35.58	113.6	593	2013-07-11
B074	China	Henan	Xinxiang	Central	CT	Apis cerana cerana	35.2772	113.936	35	2015-05-16
B026	China	Guangdong	Gaozhou	Central	CT	Apis cerana cerana	22.0794	111.053	68	2015-04-29
B187	China	Qinghai	Xunhua	Qinghai	QH	Apis cerana guidensis	35.7664	102.559	2080	2017-06-30
B027	China	Guangdong	Gaozhou	Central	CT	Apis cerana cerana	22.0794	111.053	68	2015-04-29
B073	China	Henan	Dengfeng	Central	CT	Apis cerana cerana	34.4936	112.979	45	2015-05-17
B025	China	Guangdong	Gaozhou	Central	CT	Apis cerana cerana	22.0811	111.052	162	2015-04-30
B188	China	Qinghai	Xunhua	Qinghai	QH	Apis cerana guidensis	35.7664	102.559	2080	2017-06-30
B352	China	Yunnan	Xishaungbanna	Central	CT	Apis cerana cerana	21.9717	101.478	1293	2015-04-17
B189	China	Qinghai	Xunhua	Qinghai	QH	Apis cerana guidensis	35.7664	102.559	2080	2017-07-01
B347	China	Yunnan	Xishaungbanna	Central	CT	Apis cerana cerana	21.9978	100.623	1070	2015-04-19
B348	China	Yunnan	Xishaungbanna	Central	CT	Apis cerana cerana	21.9978	100.623	1070	2015-04-19
B349	China	Yunnan	Xishaungbanna	Central	CT	Apis cerana cerana	21.9978	100.623	1070	2015-04-19
B325	China	Yunnan	Honhe	Central	CT	Apis cerana cerana	23.5203	103.398	1289	2015-04-21
B326	China	Yunnan	Menzi	Central	CT	Apis cerana cerana	23.5203	103.398	1287	2013/05/01	R
B327	China	Yunnan	Honhe	Central	CT	Apis cerana cerana	23.5203	103.398	1288	2013-05-01
B361	China	Zhejiang	Jinhua	Central	CT	Apis cerana cerana	29.0476	119.553	86	2015-05-08
B362	China	Zhejiang	Jinhua	Central	CT	Apis cerana cerana	29.0476	119.553	86	2015-05-08
B364	China	Zhejiang	Jinhua	Central	CT	Apis cerana cerana	29.0421	119.882	165	2015-05-08
B365	China	Zhejiang	Jinhua	Central	CT	Apis cerana cerana	29.0421	119.882	165	2015-05-08
B366	China	Zhejiang	Jinhua	Central	CT	Apis cerana cerana	29.0811	119.646	53	2015-05-09
B367	China	Zhejiang	Jinhua	Central	CT	Apis cerana cerana	29.0811	119.646	53	2015-05-09
B028	China	Guangdong	Gaozhou	Central	CT	Apis cerana cerana	22.0794	111.053	68	2015-04-29
B062	China	Hainan	Wenchang	Hainan	HN	Apis cerana hainana	19.53	110.84	50	2009/01/18	R
B001	China	Anhui	Huangshan	Central	CT	Apis cerana cerana	30.0722	118.15	592	missing
B239	China	Chongqing	Wulong	Central	CT	Apis cerana cerana	29.4406	107.727	1883	2014-06-09
B017	China	Gansu	Tianshui	Central	CT	Apis cerana cerana	34.8451	106.337	1776	2014-05-30
B038	China	Guizhou	Bijie	Central	CT	Apis cerana cerana	26.7444	105.408	1380	2014-04-25
B003	China	Fujian	Nanping	Central	CT	Apis cerana cerana	27.7551	118.045	350	2007-04-20
B002	China	Fujian	Nanping	Central	CT	Apis cerana cerana	27.7551	118.045	350	2007-04-20
B012	China	Gansu	Longnan	Central	CT	Apis cerana cerana	34.072	106.01	1742	2007-08-09
B092	China	Jiangxi	Nanchang	Central	CT	Apis cerana cerana	28.6895	115.865	25	2007-05-22
B056	China	Hainan	Wenchang	Hainan	HN	Apis cerana hainana	20.0546	110.594	180	2007-09-01
B091	China	Jiangxi	Nanchang	Central	CT	Apis cerana cerana	28.6895	115.865	25	2007-05-22
B057	China	Hainan	Wenchang	Hainan	HN	Apis cerana hainana	20.0546	110.594	180	2007-09-01
B323	China	Yunnan	Lushui	Central	CT	Apis cerana cerana	26.0288	98.7164	1060	2007-06-21
B078	China	Hubei	Shennonjia	Central	CT	Apis cerana cerana	31.4597	110.109	1690	2002-05-01
B270	China	Taiwan	Taizhong	Taiwan	TW	Apis cerana taiwanensis	32.1002	102.798	none	2006-10-01	R
B315	China	Yunnan	Chuxiong	Central	CT	Apis cerana cerana	25.5293	102.406	1746	2003-02-01
B319	China	Yunnan	Lijiang	Central	CT	Apis cerana cerana	27.0919	100.063	1909	2003-03-01
B096	China	Jilin	Yanbian	Northeast	NE	Apis cerana japonica	42.6383	128.116	537	2017-09-01
B104	China	Jilin	Yanbian	Northeast	NE	Apis cerana japonica	43.5073	129.693	289	2017-09-01
B097	China	Jilin	Baishan	Northeast	NE	Apis cerana japonica	43.1427	126.427	608	2017-09-01
B098	China	Jilin	Jilin	Northeast	NE	Apis cerana japonica	43.0002	126.632	357	2017-09-01
B105	China	Jilin	Yanbian	Northeast	NE	Apis cerana japonica	43.325	129.762	310	2017-09-01
B099	China	Jilin	Jilin	Northeast	NE	Apis cerana japonica	43.0002	126.632	357	2017-09-01
B224	China	Sichuan	Maerkang, Aba	Aba	AB	Apis cerana abansis	31.894	102.126	2600	2012-08-01
B220	China	Sichuan	Maerkang, Aba	Aba	AB	Apis cerana abansis	31.8872	102.248	2630	2012-08-01
B222	China	Sichuan	Maerkang, Aba	Aba	AB	Apis cerana abansis	31.8872	102.248	2630	2012-08-01	R
B226	China	Sichuan	Maerkang, Aba	Aba	AB	Apis cerana abansis	31.9173	102.248	2750	2012-08-01
B230	China	Sichuan	Maerkang, Aba	Aba	AB	Apis cerana abansis	31.8676	102.285	2670	2012-08-01
B221	China	Sichuan	Maerkang, Aba	Aba	AB	Apis cerana abansis	31.8872	102.248	2630	2012-08-01
B223	China	Sichuan	Maerkang, Aba	Aba	AB	Apis cerana abansis	31.8872	102.248	2630	2012-08-01
B225	China	Sichuan	Maerkang, Aba	Aba	AB	Apis cerana abansis	31.9173	102.248	2750	2012-08-01
B227	China	Sichuan	Maerkang, Aba	Aba	AB	Apis cerana abansis	31.9173	102.248	2750	2012-08-01
B228	China	Sichuan	Maerkang, Aba	Aba	AB	Apis cerana abansis	31.9173	102.248	2750	2012-08-01
B229	China	Sichuan	Maerkang, Aba	Aba	AB	Apis cerana abansis	31.8676	102.285	2670	2012-08-01
B231	China	Sichuan	Maerkang, Aba	Aba	AB	Apis cerana abansis	31.8676	102.285	2670	2012-08-01
B034	China	Guangxi	Hezhou	Central	CT	Apis cerana cerana	24.0658	110.694	158	2014-06-12
B088	China	Jiangxi	Yichun	Central	CT	Apis cerana cerana	28.98	115.37	66	2014-07-07
B324	China	Yunnan	Lushui	Central	CT	Apis cerana cerana	25.8276	98.8537	1060	2007-06-21
B095	China	Jiangxi	Jiujiang	Central	CT	Apis cerana cerana	29.5411	115.927	237	2015-05-03
B190	China	Qinghai	Xunhua	Qinghai	QH	Apis cerana guidensis	35.7664	102.559	2080	2017-07-01
B101	China	Jilin	Dunhua	Northeast	NE	Apis cerana japonica	43.8628	128.342	436	2015-06-13
B363	China	Zhejiang	Jinhua	Central	CT	Apis cerana cerana	29.0476	119.553	86	2015-05-08
B093	China	Jiangxi	Shangrao	Central	CT	Apis cerana cerana	28.0917	118.133	620	2015-05-05
B033	China	Guangxi	Guiling	Central	CT	Apis cerana cerana	24.6858	110.471	183	2014-06-13
B050	China	Hainan	Baisha	Hainan	HN	Apis cerana hainana	19.1765	109.454	304	2015-04-10
B049	China	Hainan	Baisha	Hainan	HN	Apis cerana hainana	19.009	109.321	452	2014-03-26
B048	China	Hainan	Baisha	Hainan	HN	Apis cerana hainana	19.2366	109.178	157	2014-03-25
B054	China	Hainan	Sanya	Hainan	HN	Apis cerana hainana	18.4067	109.404	207	2015-04-12
B055	China	Hainan	Sanya	Hainan	HN	Apis cerana hainana	18.4067	109.404	207	2015-04-12
B346	China	Yunnan	Chuxiong	Central	CT	Apis cerana cerana	25.6894	101.516	2146	2014-05-08
B334	China	Yunnan	Weixi, Diqing	Central	CT	Apis cerana cerana	27.5642	99.4364	2222	2014-05-13	R
B335	China	Yunnan	Weixi, Diqing	Central	CT	Apis cerana cerana	27.1274	99.3302	2823	2014-05-14
B353	China	Yunnan	Xishaungbanna	Central	CT	Apis cerana cerana	21.9717	101.478	1293	2015-04-17
B351	China	Yunnan	Xishaungbanna	Central	CT	Apis cerana cerana	22.0119	101.467	1275	2015-04-17
B350	China	Yunnan	Xishaungbanna	Central	CT	Apis cerana cerana	21.9989	100.602	1059	2015-04-18
B328	China	Yunnan	Honhe	Central	CT	Apis cerana cerana	23.5203	103.398	1288	2015-04-21
B126	South Korea	Chungcheongnam-do	Hongseong	Northeast	NE	Apis cerana japonica	36.5487	126.582	31	2004-05-01
B122	South Korea	Gyeongsangnam-do	Miryang	Northeast	NE	Apis cerana japonica	35.4939	128.761	12	2002-07-01
B123	South Korea	Jeollabuk-do	Jeonju	Northeast	NE	Apis cerana japonica	35.8217	127.149	44	2004-05-01
B124	South Korea	Jeollabuk-do	Jeonju	Northeast	NE	Apis cerana japonica	35.8217	127.149	44	2002-07-01
B071	China	Heilongjiang	Dongning	Northeast	NE	Apis cerana japonica	43.743	130.872	422	2003-04-01
B198	China	Shaanxi	Xianyang	Central	CT	Apis cerana cerana	35.0391	108.084	833	missing
B199	China	Shaanxi	Xianyang	Central	CT	Apis cerana cerana	35.0391	108.084	833	missing
B047	China	Hainan	Haiko	Hainan	HN	Apis cerana hainana	20.001	110.219	78	2004-10-01
B044	China	Hainan	Haiko	Hainan	HN	Apis cerana hainana	19.9331	110.221	118	2004-10-01
B240	China	Sichuan	Heishui	Central	CT	Apis cerana cerana	32.1025	102.804	2692	2014-05-22
B042	China	Guizhou	Bijie	Central	CT	Apis cerana cerana	26.875	105.343	1534	2015-04-24
B058	China	Hainan	Wenchang	Hainan	HN	Apis cerana hainana	20.0546	110.594	180	2007-09-01
B004	China	Fujian	Nanping	Central	CT	Apis cerana cerana	27.7551	118.045	350	2007-04-20
B060	China	Hainan	Wenchang	Hainan	HN	Apis cerana hainana	20.0546	110.594	180	2007-09-01
B059	China	Hainan	Wenchang	Hainan	HN	Apis cerana hainana	20.0546	110.594	180	2007-09-01
B200	China	Shaanxi	Baoji	Central	CT	Apis cerana cerana	34.5889	107.711	1500	2008-04-09
B006	China	Fujian	Nanping	Central	CT	Apis cerana cerana	27.7551	118.045	350	2007-04-20
B005	China	Fujian	Nanping	Central	CT	Apis cerana cerana	27.7551	118.045	350	2007-04-20
B201	China	Shaanxi	Baoji	Central	CT	Apis cerana cerana	34.5889	107.711	1500	2008-04-09
B202	China	Shaanxi	Baoji	Central	CT	Apis cerana cerana	34.5889	107.711	1500	2008-04-09
B203	China	Shaanxi	Baoji	Central	CT	Apis cerana cerana	34.5889	107.711	1500	2008-04-09
B127	China	Liaoning	Huludao	LN_mixture	LN_mix		40.5754	120.745	330	2008-07-11
B128	China	Liaoning	Huludao	LN_mixture	LN_mix		40.5754	120.745	330	2008-07-11
B129	China	Liaoning	Huludao	LN_mixture	LN_mix		40.5754	120.745	330	2008-07-11
B130	China	Liaoning	Huludao	LN_mixture	LN_mix		40.5754	120.745	330	2008-07-11
B131	China	Liaoning	Huludao	LN_mixture	LN_mix		40.5754	120.745	330	2008-07-11
B234	China	Sichuan	Jinchuan, Aba	Aba	AB	Apis cerana abansis	31.5169	101.853	3020	2008-08-12
B035	China	Guizhou	Bijie	Central	CT	Apis cerana cerana	26.8403	105.393	1289	2015-04-24
B079	China	Hubei	Shennonjia	Central	CT	Apis cerana cerana	31.4545	110.13	1610	2015-05-12
B081	China	Hubei	Shennonjia	Central	CT	Apis cerana cerana	31.6723	110.422	1639	2015-05-13
B162	China	Ningxia	Guyuan	Central	CT	Apis cerana cerana	35.5071	106.13	2166	2014-05-31
B160	China	Ningxia	Guyuan	Central	CT	Apis cerana cerana	35.4122	106.356	1819	2014-06-01
B016	China	Gansu	Dingxi	Central	CT	Apis cerana cerana	34.3941	104.064	2391	2014-05-28
B019	China	Gansu	Taishui	Central	CT	Apis cerana cerana	34.7	105.51	1202	2014-05-29
B018	China	Gansu	Tianshui	Central	CT	Apis cerana cerana	34.44	106.01	1170	2014-05-30
B191	China	Qinghai	Xunhua	Qinghai	QH	Apis cerana guidensis	35.7664	102.559	2080	2017-06-30
B192	China	Qinghai	Xunhua	Qinghai	QH	Apis cerana guidensis	35.7664	102.559	2080	2017-06-30
B283	China	Tibet	Bomi	Bomi	BM	Apis cerana skorikovi	30.0233	95.2858	2382	2015-07-24
B284	China	Tibet	Bomi	Bomi	BM	Apis cerana skorikovi	30.0233	95.2858	2382	2015-07-24
B285	China	Tibet	Bomi	Bomi	BM	Apis cerana skorikovi	30.0233	95.2858	2382	2015-07-24
B013	China	Gansu	Longnan	Central	CT	Apis cerana cerana	34.072	106.01	1742	2007-08-09
B014	China	Gansu	Longnan	Central	CT	Apis cerana cerana	34.072	106.01	1742	2007-08-09
B015	China	Gansu	Longnan	Central	CT	Apis cerana cerana	34.072	106.01	1742	2007-08-09
B216	China	Shandong	Zibo	Central	CT	Apis cerana cerana	35.7025	117.934	516	2015-05-20
B236	China	Sichuan	Jinchuan, Aba	Aba	AB	Apis cerana abansis	31.5169	101.853	3020	2008-08-12
B215	China	Shandong	Zibo	Central	CT	Apis cerana cerana	35.7025	117.934	516	2015-05-20
B204	China	Shaanxi	Baoji	Central	CT	Apis cerana cerana	34.5889	107.711	1500	2008-04-09
B237	China	Sichuan	Jinchuan, Aba	Aba	AB	Apis cerana abansis	31.5169	101.853	3020	2008-08-12
B272	China	Taiwan	Yilan	Taiwan	TW	Apis cerana taiwanensis	24.59	121.67	300	2008-07-12
B235	China	Sichuan	Jinchuan, Aba	Aba	AB	Apis cerana abansis	31.5169	101.853	3020	2008-08-12
B205	China	Shaanxi	Baoji	Central	CT	Apis cerana cerana	34.5889	107.711	1500	2008-04-09
B273	China	Taiwan	Yilan	Taiwan	TW	Apis cerana taiwanensis	24.59	121.67	300	2008-07-12
B274	China	Taiwan	Yilan	Taiwan	TW	Apis cerana taiwanensis	24.59	121.67	300	2008-07-12
B275	China	Taiwan	Yilan	Taiwan	TW	Apis cerana taiwanensis	24.59	121.67	300	2008-07-12
B278	China	Tibet	Bomi	Bomi	BM	Apis cerana skorikovi	29.9071	95.4658	2300	2008-06-23
B279	China	Tibet	Bomi	Bomi	BM	Apis cerana skorikovi	29.9071	95.4658	2300	2008-06-23
B280	China	Tibet	Bomi	Bomi	BM	Apis cerana skorikovi	29.9071	95.4658	2300	2008-06-23
B281	China	Tibet	Bomi	Bomi	BM	Apis cerana skorikovi	29.9071	95.4658	2300	2008-06-23
B313	China	Yunnan	Xishaungbanna	Central	CT	Apis cerana cerana	22.0091	100.729	800	2007-09-13
B314	China	Yunnan	Xishaungbanna	Central	CT	Apis cerana cerana	22.0091	100.729	800	2007-09-13
B286	China	Tibet	Bomi	Bomi	BM	Apis cerana skorikovi	30.0233	95.2858	2382	2015-07-24
B287	China	Tibet	Bomi	Bomi	BM	Apis cerana skorikovi	30.0233	95.2858	2382	2015-07-24
B288	China	Tibet	Bomi	Bomi	BM	Apis cerana skorikovi	30.0233	95.2858	2382	2015-07-24
B289	China	Tibet	Bomi	Bomi	BM	Apis cerana skorikovi	30.0233	95.2858	2382	2015-07-24
B290	China	Tibet	Bomi	Bomi	BM	Apis cerana skorikovi	30.0233	95.2858	2382	2015-07-24
B080	China	Hubei	Shennonjia	Central	CT	Apis cerana cerana	31.4545	110.13	1610	2015-05-12
B082	China	Hubei	Shennonjia	Central	CT	Apis cerana cerana	31.6723	110.422	1639	2015-05-13
B094	China	Jiangxi	Shangrao	Central	CT	Apis cerana cerana	28.0917	118.133	620	2015-05-05
B043	China	Guizhou	Bijie	Central	CT	Apis cerana cerana	26.875	105.343	1534	2015-04-24
B036	China	Guizhou	Bijie	Central	CT	Apis cerana cerana	26.8403	105.393	1289	2015-04-24
B037	China	Guizhou	Bijie	Central	CT	Apis cerana cerana	26.8403	105.393	1289	2015-04-24
B039	China	Guizhou	Bijie	Central	CT	Apis cerana cerana	26.7444	105.408	1380	2014-04-25
B040	China	Guizhou	Bijie	Central	CT	Apis cerana cerana	26.7444	105.408	1380	2014-04-25
B102	China	Jilin	Dunhua	Northeast	NE	Apis cerana japonica	43.8628	128.342	436	2015-06-13	R
B211	China	Shandong	Linyi	Central	CT	Apis cerana cerana	35.7438	117.943	260	2013-07-12
B213	China	Shandong	Linyi	Central	CT	Apis cerana cerana	35.6475	117.917	353	2015-05-19
B214	China	Shandong	Linyi	Central	CT	Apis cerana cerana	35.6475	117.917	353	2015-05-19
B121	South Korea	Gyeongsangbuk-do	Mungyeong	Northeast	NE	Apis cerana japonica	36.6738	128.22	188	2009-09-01
B125	South Korea	Seoul	Seoul	Northeast	NE	Apis cerana japonica	37.55	126.967	56	2002-07-01
B120	North Korea	South Pyongan	Yangdok	Northeast	NE	Apis cerana japonica	39.2189	126.649	275	2004-09-01
B103	China	Jilin	Jilin	Northeast	NE	Apis cerana japonica	42.1441	125.605	392	2002-09-01
B024	China	Guangdong	Lechang	Central	CT	Apis cerana cerana	25.3427	113.362	510	2004-09-01	R
B031	China	Guangxi	Fangchenggang	Central	CT	Apis cerana cerana	22.0489	107.631	310	2004-09-01
B030	China	Guangxi	Nanning	Central	CT	Apis cerana cerana	22.8221	108.146	50	2014-11-01
B100	China	Jilin	Baishan	Northeast	NE	Apis cerana japonica	41.9538	126.552	557	2007-04-01
B282	China	Tibet	Bomi	Bomi	BM	Apis cerana skorikovi	30.0233	95.2858	2382	2015-07-24
B041	China	Guizhou	Bijie	Central	CT	Apis cerana cerana	26.875	105.343	1534	2015-04-24
B061	China	Hainan	Wenchang	Hainan	HN	Apis cerana hainana	19.5433	110.798	12	2009-06-18
B210	China	Shaanxi	Yanan	Central	CT	Apis cerana cerana	35.5328	109.937	1600	2012-09-01
B212	China	Shandong	Linyi	Central	CT	Apis cerana cerana	35.6475	117.917	353	2015-05-19
B029	China	Guangdong	Huizhou	Central	CT	Apis cerana cerana	23.71	114.29	98	2013-07-04
B075	China	Henan	Xinxiang	Central	CT	Apis cerana cerana	35.58	113.6	593	2013-07-11
B171	China	Qinghai	Guide	Qinghai	QH	Apis cerana guidensis	36.0453	101.473	2276	2014/06/03	R
B276	China	Tibet	Bomi	Bomi	BM	Apis cerana skorikovi	29.9071	95.4658	2300	2008-06-23	R
B232	China	Sichuan	Jinchuan, Aba	Aba	AB	Apis cerana abansis	31.5169	101.853	3020	2008-08-12
B312	China	Yunnan	Xishaungbanna	Central	CT	Apis cerana cerana	22.0091	100.729	800	2007-09-13
B271	China	Taiwan	Yilan	Taiwan	TW	Apis cerana taiwanensis	24.59	121.67	300	2008-07-12	R
B341	China	Yunnan	Baoshan	Central	CT	Apis cerana cerana	25.0467	98.5126	1700	2007-10-27
B277	China	Tibet	Bomi	Bomi	BM	Apis cerana skorikovi	30.0233	95.2858	2382	2015/07/24
B233	China	Sichuan	Jinchuan, Aba	Aba	AB	Apis cerana abansis	31.5169	101.853	3020	2008-08-12
B238	China	Sichuan	Maerkang, Aba	Aba	AB	Apis cerana abansis	31.8922	102.127	2621	2014-05-23
B051	China	Hainan	Sanya	Hainan	HN	Apis cerana hainana	18.2607	109.522	130	2017-11-28
B052	China	Hainan	Sanya	Hainan	HN	Apis cerana hainana	18.2607	109.522	130	2017-11-28
B252	Thailand	Phitsanulok	Tambon	Central	CT	Apis cerana cerana	16.7447	100.183	43	2017-10-01	R
B253	Thailand	Phitsanulok	Tambon	Central	CT	Apis cerana cerana	16.7447	100.183	43	2017-10-01	R
B254	Thailand	Phitsanulok	Tambon	Central	CT	Apis cerana cerana	16.7447	100.183	43	2017-10-01
B255	Thailand	Phitsanulok	Tambon	Central	CT	Apis cerana cerana	16.7447	100.183	43	2017-10-01
B132	Malaysia	Selangor	Petaling	Malaysia	ML	Apis cerana	3.109	101.626		2017-10-01
B163	Pakistan	Khyber	Swabi	Kash_Paki	K&P	Apis cerana kashmirensis	34.112	72.3733	375	2017-10-01
B256	Thailand	Phitsanulok	Tambon Tha Pho	Central	CT	Apis cerana cerana	16.7447	100.183	43	2017-10-01	R
B257	Thailand	Phitsanulok	Tambon Tha Pho	Central	CT	Apis cerana cerana	16.7447	100.183	43	2017-10-01	R
B258	Thailand	Phitsanulok	Tambon Tha Pho	Central	CT	Apis cerana cerana	16.7447	100.183	43	2017-10-01
B133	Malaysia	Selangor	Petaling Jaya	Malay	ML	Apis cerana	3.10904	101.626	41	2017-10-01	R
B164	Pakistan	Khyber	Swabi	Kash_Paki	K&P	Apis cerana kashmirensis	34.112	72.3733	375	2017-10-01
B241	China	Sichuan	Maerkang, Aba	Aba	AB	Apis cerana abansis	31.894	102.126	2600	2017-06-01
B134	Malaysia	Selangor	Petaling	Malaysia	ML	Apis cerana	3.10904	101.626		2017-10-01
B135	Malaysia	Selangor	Petaling	Malaysia	ML	Apis cerana	3.10904	101.626		2017-10-01	R
B242	China	Sichuan	Maerkang, Aba	Aba	AB	Apis cerana abansis	31.894	102.126	2600	2017-06-01
B243	China	Sichuan	Maerkang, Aba	Aba	AB	Apis cerana abansis	31.894	102.126	2600	2017-06-01
B244	China	Sichuan	Maerkang, Aba	Aba	AB	Apis cerana abansis	31.894	102.126	2600	2017-06-01
B245	China	Sichuan	Maerkang, Aba	Aba	AB	Apis cerana abansis	31.894	102.126	2600	2017-06-01
B168	Pakistan	Khyber	Swabi	Kash_Paki	K&P	Apis cerana kashmirensis	34.112	72.3733	375	2017-10-03
B169	Pakistan	Khyber	Swabi	Kash_Paki	K&P	Apis cerana kashmirensis	34.112	72.3733	375	2017-10-03
B170	Pakistan	Khyber	Swabi	Kash_Paki	K&P	Apis cerana kashmirensis	34.112	72.3733	375	2017-10-03	R
B144	Malaysia	Selangor	Petaling	Malaysia	ML	Apis cerana	3.109	101.626		2017-10-01
B145	Malaysia	Selangor	Petaling	Malaysia	ML	Apis cerana	3.109	101.626		2017-10-01
B141	Malaysia	Kuala	Lumpur	Malaysia	ML	Apis cerana	3.14	101.68	3.1448	1900-04-10 16:18:28
B251	Singapore	Chinatown	Chinatown	Malaysia	ML	Apis cerana	1.28	103.84	25	2014-11-11
B142	Malaysia	Johor	Hutan	Malaysia	ML	Apis cerana	1.4824	103.747	40	2014-11-14
B143	Malaysia	Johor	Hutan	Malaysia	ML	Apis cerana	1.4824	103.747	40	2014-11-16
B077	China	HongKong	Kowloon	Central	CT	Apis cerana cerana	22.3079	114.175	13	2014-07-24
B146	Malaysia	Sabah		Malaysia	ML	Apis cerana	5.98493	116.085	18	2018-08-07	R
B147	Malaysia	Sabah		Malaysia	ML	Apis cerana	5.98493	116.085	18	2018-08-07
B148	Malaysia	Sabah		Malaysia	ML	Apis cerana	5.98493	116.085	18	2018-08-07
B296	China	Tibet	Jilong	Central	CT	Apis cerana cerana	28.4363	85.2464	2963	2018-07-17	R
B297	China	Tibet	Jilong	Central	CT	Apis cerana cerana	28.4363	85.2464	2963	2018-07-17
B303	China	Tibet	Yadong	Central	CT	Apis cerana cerana	27.4406	88.9234	2902	2018-07-05
B304	China	Tibet	Yadong	Central	CT	Apis cerana cerana	27.4406	88.9234	2902	2018-07-05
B305	China	Tibet	Yadong	Central	CT	Apis cerana cerana	27.4406	88.9234	2902	2018-07-05	R
B298	China	Tibet	Jilong	Central	CT	Apis cerana cerana	28.2796	85.3798	2709	2018-07-16	R
B299	China	Tibet	Jilong	Central	CT	Apis cerana cerana	28.2794	85.3798	2711	2018-07-18
B300	China	Tibet	Jilong	Central	CT	Apis cerana cerana	28.2794	85.3798	2712	2018-07-19
B301	China	Tibet	Jilong	Central	CT	Apis cerana cerana	28.2794	85.3798	2713	2018-07-20
B172	China	Qinghai	Guide	Qinghai	QH	Apis cerana guidensis	36.0472	101.439	2229	2018-08-13
B307	Vietnam	Vinh	Phuc	Central	CT	Apis cerana cerana	21.3886	105.713	179	2018-08-31	R
B308	Vietnam	Vinh	Phuc	Central	CT	Apis cerana cerana	21.3886	105.713	179	2018-08-31	R
B309	Vietnam	Vinh	Phuc	Central	CT	Apis cerana cerana	21.3886	105.713	179	2018-08-31	R
B310	Vietnam	Vinh	Phuc	Central	CT	Apis cerana cerana	21.3886	105.713	179	2018-08-31
B311	Vietnam	Vinh	Phuc	Central	CT	Apis cerana cerana	21.3886	105.713	179	2018-08-31	R
B194	China	Hainan	Yongxing	Hainan	HN	Apis cerana hainana	16.8298	112.34	5	2018-08-31	R
B193	China	Hainan	Yongxing	Hainan	HN	Apis cerana hainana	16.8298	112.34	5	2018-08-31
B197	China	Hainan	Yongxing	Hainan	HN	Apis cerana hainana	16.8298	112.34	5	2018-08-31
B195	China	Hainan	Yongxing	Hainan	HN	Apis cerana hainana	16.8298	112.34	5	2018-08-31
B196	China	Hainan	Yongxing	Hainan	HN	Apis cerana hainana	16.8298	112.34	5	2018-08-31
B158	Myanma	Bagan		Central	CT	Apis cerana cerana	21.1037	94.5248	90	2018-09-23	R
B159	Myanma	Bagan		Central	CT	Apis cerana cerana	21.1037	94.5248	90	2018-09-23
B152	Malaysia	Sabah		Malaysia	ML	Apis cerana	5.98493	116.085	18	2018-10-28
B153	Malaysia	Sabah		Malaysia	ML	Apis cerana	5.98493	116.085	18	2018-10-28	R
B154	Malaysia	Sabah		Malaysia	ML	Apis cerana	5.44306	116.451	1131	2018-10-28
B155	Malaysia	Sabah		Malaysia	ML	Apis cerana	5.44306	116.451	1131	2018-10-28
B156	Malaysia	Sabah		Malaysia	ML	Apis cerana	5.44306	116.451	1131	2018-10-28
B157	Malaysia	Sabah		Malaysia	ML	Apis cerana	5.44306	116.451	1131	2018-10-28
B259	Thailand	Bangkok	Bangkok	Central	CT	Apis cerana cerana	13.5903	99.5072	88	2018-11-21
B260	Thailand	Bangkok	Bangkok	Central	CT	Apis cerana cerana	13.5903	99.5072	88	2018-11-21	R
B261	Thailand	Bangkok	Bangkok	Central	CT	Apis cerana cerana	13.5903	99.5072	88	2018-11-21	R
B262	Thailand	Bangkok	Bangkok	Central	CT	Apis cerana cerana	13.5903	99.5072	88	2018-11-21	R
B173	China	Qinghai	Guide	Qinghai	QH	Apis cerana guidensis	36.0472	101.439	2229	2017-10-31
B174	China	Qinghai	Guide	Qinghai	QH	Apis cerana guidensis	36.0472	101.439	3325	2017-10-31
B175	China	Qinghai	Guide	Qinghai	QH	Apis cerana guidensis	36.0472	101.439	2229	2018-08-13	R
B176	China	Qinghai	Guide	Qinghai	QH	Apis cerana guidensis	36.0472	101.439	2229	2017-10-31
B177	China	Qinghai	Guide	Qinghai	QH	Apis cerana guidensis	36.0472	101.439	2229	2017-10-31
B178	China	Qinghai	Guide	Qinghai	QH	Apis cerana guidensis	36.0472	101.439	2229	2018-08-13
B179	China	Qinghai	Guide	Qinghai	QH	Apis cerana guidensis	36.0472	101.439	2229	2018-08-13
B180	China	Qinghai	Guide	Qinghai	QH	Apis cerana guidensis	36.0472	101.439	2229	2018-08-13
B181	China	Qinghai	Guide	Qinghai	QH	Apis cerana guidensis	36.0472	101.439	2229	2017-10-31
B182	China	Qinghai	Guide	Qinghai	QH	Apis cerana guidensis	36.0472	101.439	2229	2018-08-13
B149	Malaysia	Sabah		Malaysia	ML	Apis cerana	5.44306	116.451	1131	2018-05-06
B150	Malaysia	Sabah		Malaysia	ML	Apis cerana	5.44306	116.451	1131	2018-05-06
B151	Malaysia	Sabah		Malaysia	ML	Apis cerana	5.44306	116.451	1131	2018-05-06
B248	China	Sichuan	Pingwu	Central	CT	Apis cerana cerana	32.9104	104.158	2542	2018-05-08
B249	China	Sichuan	Pingwu	Central	CT	Apis cerana cerana	32.9104	104.158	2542	2018-05-08
B250	China	Sichuan	Pingwu	Central	CT	Apis cerana cerana	32.9104	104.158	2542	2018-05-08
B246	China	Sichuan	Pingwu	Central	CT	Apis cerana cerana	32.9104	104.158	2542	2018-05-08
B247	China	Sichuan	Pingwu	Central	CT	Apis cerana cerana	32.9104	104.158	2542	2018-05-08
B316	China	Yunnan	Nvjiang	Central	CT	Apis cerana cerana	27.7861	98.5281	2942	2018-06-08
B317	China	Yunnan	Nvjiang	Central	CT	Apis cerana cerana	27.7804	98.4799	3216	2018-06-08
B318	China	Yunnan	Nvjiang	Central	CT	Apis cerana cerana	27.5074	98.2808	2861	2018-06-09
B355	China	Yunnan	Nvjiang	Central	CT	Apis cerana cerana	27.414	98.1885	1573	2018-06-10
B356	China	Yunnan	Nvjiang	Central	CT	Apis cerana cerana	27.414	98.1885	1573	2018-06-10
B357	China	Yunnan	Nvjiang	Central	CT	Apis cerana cerana	27.4119	98.1693	1225	2018-06-10
B358	China	Yunnan	Nvjiang	Central	CT	Apis cerana cerana	27.4119	98.1693	1225	2018-06-10
B359	China	Yunnan	Nvjiang	Central	CT	Apis cerana cerana	27.4119	98.1693	1225	2018-06-10
B354	China	Yunnan	Nvjiang	Central	CT	Apis cerana cerana	27.705	98.7274	1686	2018-06-12
B360	China	Yunnan	Nvjiang	Central	CT	Apis cerana cerana	27.8979	98.6691	1550	2018-06-12
B306	missing	missing	missing	Central	CT	Apis cerana cerana	missing	missing	missing	2018-06-01
B113	India	Jammu&Kashmir	Kupwara	Kash_Paki	K&P	Apis cerana kashmirensis	34.498	74.419	1712	2018-10-26
B114	India	Jammu&Kashmir	Kupwara	Kash_Paki	K&P	Apis cerana kashmirensis	34.498	74.419	1712	2018-10-26
B115	India	Jammu&Kashmir	Kupwara	Kash_Paki	K&P	Apis cerana kashmirensis	34.498	74.419	1712	2018-10-27
B119	India	Jammu&Kashmir	Kupwara	Kash_Paki	K&P	Apis cerana kashmirensis	34.4981	74.419	1712	2018-10-27
B118	India	Jammu&Kashmir	Rajouri	Kash_Paki	K&P	Apis cerana kashmirensis	33.518	74.453	2735	2018-11-19
B106	India	Jammu&Kashmir	Anantnag	Kash_Paki	K&P	Apis cerana kashmirensis	33.6502	75.235	1758	2018-10-23
B107	India	Jammu&Kashmir	Anantnag	Kash_Paki	K&P	Apis cerana kashmirensis	33.56	75.356	2155	2018-10-23	R
B116	India	Jammu&Kashmir	Anantnag	Kash_Paki	K&P	Apis cerana kashmirensis	33.62	75.371	2128	2018-10-24
B117	India	Jammu&Kashmir	Anantnag	Kash_Paki	K&P	Apis cerana kashmirensis	34.484	74.072	1960	2018-10-24
B108	India	Jammu&Kashmir	Srinagar	Kash_Paki	K&P	Apis cerana kashmirensis	34.0836	74.797	1587	2018-10-25
B109	India	Jammu&Kashmir	Srinagar	Kash_Paki	K&P	Apis cerana kashmirensis	34.0836	74.797	1587	2018-10-25
B110	India	Jammu&Kashmir	Srinagar	Kash_Paki	K&P	Apis cerana kashmirensis	34.0836	74.797	1587	2018-10-25
B111	India	Jammu&Kashmir	Srinagar	Kash_Paki	K&P	Apis cerana kashmirensis	34.0836	74.797	1587	2018-10-25
B112	India	Jammu&Kashmir	Srinagar	Kash_Paki	K&P	Apis cerana kashmirensis	34.0836	74.797	1587	2018-10-25
B264	China	Taiwan	Jilong	Taiwan	TW	Apis cerana taiwanensis	25.0983	121.666	77	2018-11-01
B265	China	Taiwan	Jilong	Taiwan	TW	Apis cerana taiwanensis	25.0983	121.666	77	2018-11-01
B266	China	Taiwan	Jilong	Taiwan	TW	Apis cerana taiwanensis	25.0983	121.666	77	2018-11-01	R
B267	China	Taiwan	Jilong	Taiwan	TW	Apis cerana taiwanensis	25.0983	121.666	77	2018-11-01
B268	China	Taiwan	Jilong	Taiwan	TW	Apis cerana taiwanensis	25.0983	121.666	77	2018-11-01
B269	China	Taiwan	Jilong	Taiwan	TW	Apis cerana taiwanensis	25.0983	121.666	77	2018-11-01	R
B136	Malaysia	Negeri Sembilan	Jelebu	Malaysia	ML	Apis cerana	2.93613	102.187	missing	missing	R
B137	Malaysia	Negeri Sembilan	Jelebu	Malaysia	ML	Apis cerana	2.93613	102.187	missing	missing	R
B138	Malaysia	Negeri Sembilan	Jelebu	Malaysia	ML	Apis cerana	2.93613	102.187	missing	missing
B139	Malaysia	Negeri Sembilan	Jelebu	Malaysia	ML	Apis cerana	2.93613	102.187	missing	missing
B140	Malaysia	Negeri Sembilan	Jelebu	Malaysia	ML	Apis cerana	2.93613	102.187	missing	missing	R

## Sheet: Table S3
Table S3. Datasets Employed in the Welch Two-Sample t-tests. Statistical tests were limited to the AB and CT populations because only these two groups had a sufficient number of historical samples for a meaningful comparison.
Population	Minimum depth of genome coverage	Sample number of two groups for comparison (Museum | Modern)	p-value
AB	NA	3 | 23	3.574e-07
	> 8X	3 | 21	3.849e-06
CT	NA	30 | 169	0.000155
	> 8X	20 | 163	1.733e-06

## Sheet: Table S4
Table S4. Genes targeted by selective sweeps
ID	Chr	Start Position	End Position	Gene Type	Ensemble gene id of Drosophila melanogaster 1	Gene Description
LOC107992804	NC_083852.1	141892	249669	protein_coding	FBpp0308836	serine/threonine-protein phosphatase 4 regulatory subunit 1
LOC107992718	NC_083852.1	449866	645898	protein_coding	FBpp0075848	uncharacterized LOC107992718
LOC133667075	NC_083852.1	525717	619469	lncRNA	-	uncharacterized LOC133667075
LOC108002966	NC_083852.1	9388458	9645673	protein_coding	FBpp0072491	zwei Ig domain protein zig-8-like
LOC108002059	NC_083852.1	22379682	22678048	protein_coding	FBpp0305789	lachesin-like
LOC108002061	NC_083852.1	23329664	23592756	protein_coding	FBpp0088287	plexin-A4
LOC107996812	NC_083853.1	9644023	9853687	protein_coding	FBpp0311618	zeta-sarcoglycan
LOC107996901	NC_083853.1	11376755	11454416	protein_coding	FBpp0309325	LIM domain only protein 3
LOC107992968	NC_083853.1	11455084	11468775	protein_coding	FBpp0074766	uncharacterized LOC107992968
LOC108002836	NC_083853.1	12680015	12996322	protein_coding	FBpp0292247	tyrosine-protein phosphatase 99A
LOC108002837	NC_083853.1	12697913	12966188	lncRNA	-	uncharacterized LOC108002837
LOC108003706	NC_083853.1	14674870	14769744	protein_coding	FBpp0086727	SH3 and multiple ankyrin repeat domains protein 3
LOC107997013	NC_083854.1	1738488	1879647	protein_coding	FBpp0291573	stress-activated protein kinase JNK
LOC107997070	NC_083854.1	2633258	2788183	protein_coding	FBpp0423194	voltage-dependent calcium channel type A subunit alpha-1
LOC107997269	NC_083854.1	5950913	6250876	protein_coding	FBpp0293630	RNA binding protein fox-1 homolog 2
LOC133665795	NC_083854.1	6110528	6112197	lncRNA	-	uncharacterized LOC133665795
LOC107994632	NC_083855.1	5954692	6422163	protein_coding	FBpp0288908	mannosyl-oligosaccharide 1%2C2-alpha-mannosidase IA
LOC107995622	NC_083855.1	7047123	7511885	protein_coding	FBpp0078182	mediator of RNA polymerase II transcription subunit 12
LOC108004189	NC_083855.1	10183804	10306451	protein_coding	FBpp0083719	E3 ubiquitin-protein ligase Rnf220-like
LOC133666042	NC_083855.1	10223763	10294793	lncRNA	-	uncharacterized LOC133666042
LOC107996057	NC_083855.1	10631219	10876791	protein_coding	FBpp0310067	uncharacterized LOC107996057
LOC108001413	NC_083856.1	2807175	2852011	protein_coding	FBpp0088443	protein patched
LOC107994315	NC_083856.1	8818570	9029112	protein_coding	FBpp0306142	uncharacterized LOC107994315
LOC108003336	NC_083856.1	12738647	12773463	lncRNA	-	uncharacterized LOC108003336
LOC108003346	NC_083856.1	12739264	12752243	protein_coding	FBpp0110261	soluble guanylate cyclase 88E-like
LOC107998319	NC_083857.1	5923952	6439426	protein_coding	FBpp0086238	semaphorin-2A
LOC107993726	NC_083857.1	9488529	9676553	protein_coding	FBpp0100057	transcription factor Sox-13
LOC107993946	NC_083857.1	12164026	12792784	protein_coding	FBpp0303192	teneurin-a
LOC107999169	NC_083857.1	16672332	16771317	protein_coding	FBpp0071026	homeobox protein cut
LOC114577714	NC_083857.1	16681858	16692480	lncRNA	-	uncharacterized LOC114577714
LOC107999229	NC_083858.1	9339402	10100453	protein_coding	FBpp0303123	UPF0489 protein C5orf22 homolog
LOC133666423	NC_083858.1	9669385	9768537	lncRNA	-	uncharacterized LOC133666423
LOC133666424	NC_083858.1	9696470	9698123	lncRNA	-	uncharacterized LOC133666424
LOC107995313	NC_083859.1	4553095	5033793	protein_coding	FBpp0303578	protein slit
LOC133666557	NC_083859.1	4740561	4751606	lncRNA	-	uncharacterized LOC133666557
LOC107993374	NC_083859.1	5946736	6095546	protein_coding	FBpp0297168	aryl hydrocarbon receptor protein 1
LOC108003899	NC_083859.1	7351522	7490531	protein_coding	FBpp0082248	acetylcholinesterase
LOC108002604	NC_083859.1	9545770	9975144	protein_coding	FBpp0297632	polypyrimidine tract-binding protein 2
LOC107999967	NC_083859.1	11413796	11488383	protein_coding	FBpp0312361	lachesin
LOC107992698	NC_083860.1	7848827	8053676	protein_coding	FBpp0303342	acetylcholine receptor subunit alpha-like 1
LOC107995483	NC_083860.1	8319571	8323725	protein_coding	FBpp0289754	hydrocephalus-inducing protein homolog
LOC107993573	NC_083860.1	8979827	9257859	protein_coding	FBpp0306055	neuroligin-1
LOC108003606	NC_083860.1	9972421	10334245	protein_coding	FBpp0289452	igLON family member 5
LOC108003620	NC_083860.1	10104922	10341854	protein_coding	FBpp0289452	zwei Ig domain protein zig-8
LOC108000573	NC_083860.1	11096352	11127179	protein_coding	FBpp0306507	spectrin beta chain
LOC107996036	NC_083861.1	1424222	1652155	lncRNA	-	uncharacterized LOC107996036
LOC114577608	NC_083861.1	3125011	3294770	protein_coding	FBpp0300176	serine-rich adhesin for platelets-like
LOC107995072	NC_083862.1	11594300	11690743	protein_coding	FBpp0303444	whirlin
LOC107995075	NC_083862.1	11614884	11657145	lncRNA	-	uncharacterized LOC107995075
LOC107995070	NC_083862.1	12567743	12580766	protein_coding	FBpp0303125	palmitoyltransferase ZDHHC5-A
LOC107995776	NC_083862.1	14747175	14818979	protein_coding	FBpp0110308	potassium voltage-gated channel protein eag
LOC107995948	NC_083862.1	15479130	15486153	protein_coding	FBpp0304142	uncharacterized LOC107995948
LOC107994902	NC_083862.1	15498535	15512712	protein_coding	FBpp0292225	dynein axonemal heavy chain 7
LOC107995539	NC_083863.1	4840403	4951900	protein_coding	FBpp0077980	storkhead-box protein 2
LOC114576991	NC_083863.1	6175328	6192848	lncRNA	-	uncharacterized LOC114576991
LOC107998375	NC_083863.1	9109540	9405347	protein_coding	FBpp0111717	fasciclin-3
LOC114577622	NC_083863.1	9405434	9460400	lncRNA	-	uncharacterized LOC114577622
LOC108003717	NC_083863.1	10606379	10720551	protein_coding	FBpp0074573	amyloid beta A4 precursor protein-binding family B member 1-interacting protein
LOC133667082	NC_083863.1	10726476	10742877	lncRNA	-	uncharacterized LOC133667082
LOC114576750	NC_083864.1	3501216	3559573	protein_coding	FBpp0303292	uncharacterized LOC114576750
LOC133667155	NC_083864.1	3533142	3563951	lncRNA	-	uncharacterized LOC133667155
LOC108000201	NC_083864.1	5433206	5632581	protein_coding	FBpp0293409	forkhead box protein P1
LOC107996176	NC_083864.1	6501140	6503572	protein_coding	FBpp0073134	fumarylacetoacetase
LOC107996223	NC_083864.1	6503913	6524839	protein_coding	FBpp0073131	glutamate decarboxylase
LOC108002324	NC_083866.1	6630140	6641938	protein_coding	FBpp0291049	neuronal acetylcholine receptor subunit alpha-10-like
LOC107994235	NC_083866.1	6644056	6675505	protein_coding	FBpp0308774	disintegrin and metalloproteinase domain-containing protein 10
LOC108001237	NC_083866.1	7788736	7791137	protein_coding	FBpp0074713	proclotting enzyme
LOC107997376	NC_083866.1	8919907	8950820	protein_coding	FBpp0305041	acid sphingomyelinase-like phosphodiesterase 3a
LOC107999744	NC_083867.1	6904304	6998179	protein_coding	FBpp0074693	nuclear receptor coactivator 3
Note: 1. The gene was identified through a BLASTp search for best matching.

## Sheet: Table S5
Table S5. Results of Gene Ontology (GO) Enrichment for Genes targeted by selective sweeps
Domain	FDR	nGenes	Pathway Genes	Fold Enrichment	GO term
Molecular Function	0.034038	2	10	52.7094	GO:0022848 acetylcholine-gated cation-selective channel activity
	0.034038	2	13	40.5457	GO:0005231 excitatory extracellular ligand-gated ion channel activity
	0.0361404	2	18	29.283	GO:0099529 neurotransmitter receptor activity involved in reg. of postsynaptic membrane potential
	0.0415072	2	22	23.9588	GO:0008201 heparin binding
	0.034038	3	52	15.2046	GO:0005516 calmodulin binding
	0.034038	3	54	14.6415	GO:1901681 sulfur compound binding
	0.0352442	4	132	7.98628	GO:0042803 protein homodimerization activity
	0.048849	4	175	6.02394	GO:0005261 cation channel activity
	0.0486039	5	280	4.7062	GO:0005102 signaling receptor binding
	0.034038	7	417	4.42405	GO:0038023 signaling receptor activity
	0.034038	7	417	4.42405	GO:0060089 molecular transducer activity
	0.0415072	6	373	4.23936	GO:0046983 protein dimerization activity
	0.0415072	7	498	3.70448	GO:0000981 DNA-binding transcription factor activity RNA polymerase II-specific
	0.034038	8	574	3.67313	GO:0000976 transcription cis-regulatory region binding
	0.034038	8	575	3.66674	GO:0001067 transcription regulatory region nucleic acid binding
	0.0361404	8	607	3.47344	GO:1990837 sequence-specific double-stranded DNA binding
	0.0415072	8	657	3.2091	GO:0003690 double-stranded DNA binding
	0.0458209	8	674	3.12816	GO:0043565 sequence-specific DNA binding
	0.0085139	28	3689	2.00036	GO:0005515 protein binding
Cellular Component	0.00141991	2	5	105.419	GO:0034751 aryl hydrocarbon receptor complex
	0.00263763	2	7	75.2992	GO:0043197 dendritic spine
	0.00263763	2	7	75.2992	GO:0044309 neuron spine
	5.9109e-05	5	61	21.6022	GO:0045211 postsynaptic membrane
	0.000163459	5	78	16.894	GO:0043235 receptor complex
	0.000270204	5	88	14.9743	GO:0097060 synaptic membrane
	0.000361568	5	95	13.8709	GO:0098794 postsynapse
	0.000390151	5	98	13.4463	GO:0031594 neuromuscular junction
	0.0027775	4	87	12.1171	GO:0034702 ion channel complex
	8.87187e-07	14	522	7.06831	GO:0043005 neuron projection
	5.43397e-05	10	410	6.42798	GO:0098590 plasma membrane region
	1.57662e-05	12	528	5.98971	GO:0005887 integral component of plasma membrane
	8.65259e-05	10	443	5.94915	GO:0045202 synapse
	1.80463e-05	12	544	5.81354	GO:0031226 intrinsic component of plasma membrane
	8.92617e-07	16	784	5.37851	GO:0120025 plasma membrane bounded cell projection
	8.92617e-07	16	797	5.29078	GO:0042995 cell projection
	0.000818894	10	603	4.3706	GO:0030054 cell junction
	8.92617e-07	23	1720	3.52418	GO:0005886 plasma membrane
	1.85051e-05	23	2121	2.85789	GO:0071944 cell periphery
	0.00314319	29	4417	1.73033	GO:0016020 membrane
Biological Process	1.13977e-07	12	281	11.2547	GO:0097485 neuron projection guidance
	1.13977e-07	12	295	10.7206	GO:0006935 chemotaxis
	4.21796e-07	11	273	10.6191	GO:0007411 axon guidance
	1.12732e-06	11	310	9.35167	GO:0050808 synapse organization
	4.85941e-07	12	355	8.90864	GO:0042330 taxis
	1.13977e-07	14	445	8.29137	GO:0048667 cell morphogenesis involved in neuron differentiation
	1.13977e-07	14	449	8.21751	GO:0048812 neuron projection morphogenesis
	1.13977e-07	14	451	8.18107	GO:0048858 cell projection morphogenesis
	1.13977e-07	14	451	8.18107	GO:0120039 plasma membrane bounded cell projection morphogenesis
	1.28893e-07	14	459	8.03848	GO:0032990 cell part morphogenesis
	2.32673e-07	14	484	7.62327	GO:0031175 neuron projection development
	7.55297e-09	19	720	6.95472	GO:0003008 system proc.
	2.54006e-07	15	587	6.7346	GO:0032989 cellular component morphogenesis
	1.12732e-06	14	574	6.42798	GO:0000902 cell morphogenesis
	4.3331e-07	15	617	6.40714	GO:0050877 nervous system proc.
	6.13714e-07	15	639	6.18655	GO:0048666 neuron development
	3.57804e-08	22	1176	4.9303	GO:0007399 nervous system development
	3.57804e-08	23	1320	4.59211	GO:0042221 response to chemical
	7.82907e-07	22	1539	3.76741	GO:0048731 system development

## Sheet: Table S6
Table S6. Survival of Honey bee Workers After Exposure to Imidacloprid for 14 Days
Population	Test	Bioduplication	D1	D2	D3	D4	D5	D6	D7	D8	D9	D10	D11	D12	D13	D14
CT	Control	1	20	20	20	20	19	19	19	19	19	18	18	18	18	18
CT	Control	2	20	20	20	20	20	20	19	18	18	18	18	18	18	18
CT	Control	3	20	20	20	20	20	20	20	20	19	19	19	19	19	19
CT	0.05mg/L	1	20	20	20	20	20	20	20	20	20	20	20	20	19	19
CT	0.05mg/L	2	20	20	20	20	20	20	20	20	19	18	17	17	17	17
CT	0.05mg/L	3	20	20	20	20	20	20	20	19	18	18	17	17	17	17
CT	0.1mg/L	1	20	20	20	20	20	20	20	19	19	18	18	18	16	15
CT	0.1mg/L	2	20	20	20	20	20	20	20	19	18	18	18	18	18	17
CT	0.1mg/L	3	20	20	20	20	20	20	20	20	19	19	18	17	16	16
CT	0.2mg/L	1	20	20	20	20	20	20	20	19	19	19	18	18	17	15
CT	0.2mg/L	2	20	20	20	20	20	20	18	16	16	16	16	16	15	13
CT	0.2mg/L	3	20	20	20	20	20	20	19	19	19	18	18	17	16	14
CT	0.3mg/L	1	20	20	20	20	19	18	15	13	13	12	12	12	11	10
CT	0.3mg/L	2	20	20	20	19	16	14	14	13	12	12	12	11	10	9
CT	0.3mg/L	3	20	20	19	18	18	18	18	18	18	18	18	17	16	14
ML	Control	1	20	20	19	19	19	19	18	18	18	18	18	18	18	18
ML	Control	2	20	19	19	19	19	19	19	19	19	19	19	19	18	18
ML	Control	3	19	19	19	19	19	19	19	19	18	18	18	18	18	18
ML	0.05mg/L	1	19	11	11	11	10	9	5	2	2	0	0	0	0	0
ML	0.05mg/L	2	19	10	10	10	8	8	8	8	4	4	1	0	0	0
ML	0.05mg/L	3	19	11	10	9	7	5	4	2	2	2	2	0	0	0
ML	0.1mg/L	1	20	15	15	14	11	11	10	9	5	3	0	0	0	0
ML	0.1mg/L	2	20	14	11	10	8	7	2	0	0	0	0	0	0	0
ML	0.1mg/L	3	20	14	14	10	6	3	1	0	0	0	0	0	0	0
ML	0.2mg/L	1	19	17	15	9	1	1	1	0	0	0	0	0	0	0
ML	0.2mg/L	2	20	14	5	2	0	0	0	0	0	0	0	0	0	0
ML	0.2mg/L	3	20	11	5	1	1	1	1	0	0	0	0	0	0	0
ML	0.3mg/L	1	20	14	3	0	0	0	0	0	0	0	0	0	0	0
ML	0.3mg/L	2	16	8	6	0	0	0	0	0	0	0	0	0	0	0
ML	0.3mg/L	3	15	6	4	4	3	1	0	0	0	0	0	0	0	0
Note: CT: Central China; ML: Malaysia; D1: the first day, D2: the second day, and so on.

## Sheet: Table S7
Table S7. PCR Reaction Conditions Used for Library Construction
iPCR PFU Turbo reaction recipe
Reagent	Initial Concentration	Volume x l sample
Polymerase PFU Turbo Cx	2.5 U/uL	1
PFU Turbo Buffer	10X	5
dNTP	25 uM	1
Primer F	10 uM	1
Primer R	10 uM	1
BSA		0.4
H20		35.6
Template		5
Final volume		50
iPCR thermal cycling conditions
Stage	Temperature	Time	# cycles
Initial denaturation	95	2 mins	-
Denature	95	30 secs	14 cycles
Anneal	60	30 secs
Extend	72	1:50 min
Final extension	72	10 mins	-
	4	∞

## Sheet: Table S8
Table S8. Dataset Used for Genome Reference Assembly and the BUSCO Score of The Genome
Statistical results of the sequencing data for A. cerana
Sequencing strategy	Platform	Usage	Insertion size (bp)	Raw data (bp)	Coverage (×)
Nonopore reads (Drone)	PromethION	Genome assembly	50000	32.82G	~145x
BIGseq short reads (Drone)	BGIseq-500	Genome polishment	350	20.00G	~80x
CCS reads (Drone)	PacBio Sequel II	Genome polishment	10000	2.20G	~9.7x
RNA-Seq of a drone	Illumina NovaSeq X Plus	Genome annotation	300	6.00G	-
RNA-Seq of a worker	Illumina NovaSeq X Plus	Genome annotation	300	6.00G	-
Statistics of the BUSCO assessment			Assembly statistics
BUSCO groups	Count (Percent)		Total length	N50
Complete BUSCOs	5908 (98.61%)		226.9 Mbp	12.19 Mbp
Complete and single-copy BUSCOs	5899 (98.46%)
Complete and duplicated BUSCOs	9 (0.15%)
Fragmented BUSCOs	26 (0.43%)
Missing BUSCOs	57 (0.95%)
Total BUSCO groups searched	5991 (-)
